# Supplementary material for: Prospective Observational Case Series in Infertile Women with Overweight or Obesity Treated with a Very-Low Calorie Ketogenic Diet (VLCKD) Prior to an In Vitro Fertilization (IVF) Treatment
Source: Nutrients. 2025 Sep 11;17(18):2930. doi: 10.3390/nu17182930 (PMC12472907; doi:10.3390/nu17182930)
Supplement: Supplementary file 1 [file nutrients-17-02930-s001.zip]

Archive with 1 entries (1 files):
- nutrients-3834974-supplementary.xlsx
