# Supplementary material for: Prospective Observational Case Series in Infertile Women with Overweight or Obesity Treated with a Very-Low Calorie Ketogenic Diet (VLCKD) Prior to an In Vitro Fertilization (IVF) Treatment
Source: Nutrients. 2025 Sep 11;17(18):2930. doi: 10.3390/nu17182930 (PMC12472907; doi:10.3390/nu17182930)
Supplement: Supplementary file 1 [file nutrients-17-02930-s001.zip › nutrients-3834974-supplementary.xlsx]

## Sheet: ST 1
Supplementary Table 1. Composition of the ISOMED meal replacement (range of content per portion)
Energy (kcal)	Total Fats (g)	Saturated fats (g)	Carbohydrates (g)	Simple sugar (g)	Protein (g)	Fibre (g)
129.4	4.2	1.46	4.6	1.25	16.6	4.4

## Sheet: ST 2
Supplementary Table 2. Sample daily meal replacement plan with ISOMED VLCKD
MEAL	ONE SERVING BY CHOOSING FROM	low-glycemic-index vegetables "ad libitum"	EXTRA VIRGIN OLIVE OIL	SUPPLEMENT
Breakfast	- Cappuccino, cocoa - Pancake - Chocolate mousse - Crem caramel dessert, stracciatella dessert, apricot dessert, strawberry dessert, mixed dessert - Chocolate biscuits, almond biscuits, hazelnut biscuits, orange biscuits	x	x	- Isocomplete plus 1 sachet
Lunch	- Pasta - Asparagus creamy soup, Broccoli creamy soup. mushrooms creamy soup, vegetables creamy soup, chicken creamy soup - Ham and cheese crepes - Omelette with herbs, cheese omelette, mushrooms omelette	Valerian, arugula, chicory, escarole, Chinese cabbage, turnip greens, green salads, fennel, mushrooms (champignons, ovules, porcini), soybean sprouts, green peppers, radicchio, celery, spinach, zucchini (to eat them raw, sauteed, steamed, microwaved, or grilled)	1 spoon	x
Afternoon snack	- Chocolate bar, chocolate-hazelnut bar, chocolate bar with almonds and pistachios, strawberry bar, vanilla bar, dark-chocolate bar, coconut bar, tortilla chips, crackers	x	x	x
Dinner	- Pasta - Asparagus creamy soup, Broccoli creamy soup. mushrooms creamy soup, vegetables creamy soup, chicken creamy soup - Ham and cheese crepes - Omelette with herbs, cheese omelette, mushrooms omelette	Valerian, arugula, chicory, escarole, chinese cabbage, turnip greens, green salads, fennel, mushrooms (champignons, ovules, porcini), soybean sprouts, green peppers, radicchio, celery, spinach, zucchin (to eat them raw, sauteed, steamed, microwaved, or grilled)	1 spoon	- Isocomplete plus: 1 sachet - Isomega 3: 2 softgel capsules

## Sheet: ST 3
Supplementary Table 3. Baseline characteristics, infertility factors, sequential measurements (T0-T3), and treatment outcomes in the study
	PATIENT (at T0)				% WEIGHT LOSS			BMI				WAIST / HEIGHT				% FAT FREE MASS				LAST FOLLOW-UP		PREGNANCY
ID	Age	Height	Weight (kg)	Infertility cause	T0-T1	T0-T2	T0-T3	T0	T1	T2	T3	T0	T1	T2	T3	T0	T1	T2	T3	Visit	Why?	Was it achieved?	In which phase?
SCF01	36	157.5	91.3	Unexplained	19.0581			36.8052	29.7909			0.64127	0.603175			53.7	63			T1	Started an ART cycle	Yes, ART pregnancy	Transition phase
SCF02	36	161.5	120	Ovulatory disorder	17.0833			46.0083	38.1485			0.767802	0.656347			55.9	63.6			T1	Started an ART cycle	No, no pregnancy	No pregnancy
SCF03	33			Ovulatory disorder																T-1	Got pregnant	Yes, natural pregnancy	Before VLCKD starts
SCF04	36	154.5	92	Tubal factor	12.8261			38.5417	33.5983			0.686084	0.63754			59.4	67.5			T1	Started an ART cycle	No, no pregnancy	No pregnancy
SCF05	29			Endometriosis																T-1	Got pregnant	Yes, natural pregnancy	Before VLCKD starts
SCF06	34	166.5	85	Tubal factor	14			30.6613	26.3687			0.570571	0.498498			64.8	72.3			T1	Started an ART cycle	No, no pregnancy	No pregnancy
SCF07	26	156	108.4	Ovulatory disorder	11.1624			44.5431	39.571			0.801282	0.730769			59	57			T1	Dropped out	No, no pregnancy	No pregnancy
SCF08	29	149.5	75.9	Ovulatory disorder + Male factor	12.6482			33.9594	29.6641			0.695652	0.615385			65.5	71.7			T1	Got pregnant	Yes, natural pregnancy	Transition phase
SCF09	34	159	107	Ovulatory disorder	17.8505			42.3243	34.7692			0.742138	0.660377			56.5	63			T1	Got pregnant	Yes, natural pregnancy	Transition phase
SCF10	29			Male factor																T-1	Dropped out	No, no pregnancy	No pregnancy
SCF11	40	164	107.3	Unexplained	21.0624			39.8944	31.4917			0.679878	0.579268			55.1	64.1			T1	Started an ART cycle	No, no pregnancy	No pregnancy
SCF12	30	175.5	102.6	Unexplained				33.3114				0.547009				62.2				T0	Got pregnant	Yes, natural pregnancy	VLCKD phase
SCF13	31			Male factor																T-1	Dropped out	No, no pregnancy	No pregnancy
SCF14	31	160	100.5	Genetic	21.592	24.8756		39.2578	30.7812	29.5		0.725	0.621875	0.5875		54.2	68.4	67.1		T2	Started an ART cycle	Yes, ART pregnancy	Maintenance phase
SCF15	37	156	95.1	Male factor	15.4574	16.8244		39.0779	33.0375	29.5		0.717949	0.625	0.615385		57.2	65.8	59.2		T2	Dropped out	No, no pregnancy	No pregnancy
SCF16	34	166	82.4	Tubal factor + Male factor	8.85922			29.9027	27.2536			0.518072	0.496988			62.1	70.5			T1	Started an ART cycle	Yes, ART pregnancy	Transition phase
SCF17	32	155	107.7	Male factor	17.6416	20.0557		44.8283	36.9199	34.2976		0.767742	0.658065	0.629032		55.4	61.4	57.9		T2	Started an ART cycle	Yes, ART pregnancy	Maintenance phase
SCF18	40	162	98.1	Male factor	12.4363			37.38	32.7313			0.709877	0.62963			56.6	61			T1	Started an ART cycle	No, no pregnancy	No pregnancy
SCF19	36	161	86.6	Tubal factor	20.9007			33.4092	26.4264			0.590062	0.506211			59.1	71.1			T1	Started an ART cycle	Yes, ART pregnancy	Transition phase
SCF20	29			Ovulatory disorder + Male factor																T-1	Dropped out	No, no pregnancy	No pregnancy
SCF21	41	163.5	97.7	Male factor	18.8332	21.9038	21.392	36.5476	29.6645	28.5423	28.7	0.58104	0.501529	0.489297	0.486239	60.7	66.3	65.4	60.5	T3	Started an ART cycle	No, no pregnancy	No pregnancy
SCF22	22			Ovulatory disorder																T-1	Got pregnant	Yes, natural pregnancy	Before VLCKD starts
SCF23	39	157	85.3	Genetic	21.6882			34.6059	27.1005			0.617834	0.487261			57.8	64.9			T1	Started an ART cycle	No, no pregnancy	No pregnancy
SCF24	37	161	85.9	Unexplained				33.1392				0.652174				NA				T0	Got pregnant	Yes, natural pregnancy	VLCKD phase
SCF25	31	164.5	107.6	Ovulatory disorder + Male factor	19.2379			39.7631	32.1			0.717325	0.592705			58	61.9			T1	Started an ART cycle	Yes, ART pregnancy	Transition phase
SCF26	39	159	92.2	Male factor	13.2321	21.8004		36.4701	31.6	28.5		0.622642	0.559748	0.515723		55	58.4	64.2		T2	Started an ART cycle	Yes, ART pregnancy	Maintenance phase
SCF27	35			Ovulatory disorder																T-1	Dropped out	No, no pregnancy	No pregnancy
SCF28	35			Ovulatory disorder + Male factor																T-1	Dropped out	No, no pregnancy	No pregnancy
SCF29	35	169	133.4	Ovulatory disorder	15.2924			46.707	39.5644			0.804734	0.710059			56.8	56.8			T1	Dropped out	No, no pregnancy	No pregnancy
SCF30	36	165	85.5	Male factor	13.8012			31.405	27.0707			0.560606	0.509091			64.1	67.5			T1	Started an ART cycle	Yes, ART pregnancy	Transition phase
SCF31	41	167	84.2	Unexplained	17.1021			30.1911	25.0278			0.580838	0.520958			61.5	67.4			T1	Got pregnant	Yes, natural pregnancy	Transition phase
SCF32	39			Male factor																T-1	Got pregnant	Yes, natural pregnancy	Before VLCKD starts
SCF33	39	164.5	95.2	Unexplained	19.0126	23.7227		35.1808	28.492	28.67		0.613982	0.534954	0.525836		57.4	60.7	65.1		T2	Dropped out	No, no pregnancy	No pregnancy
SCF34	34			Unexplained																T-1	Dropped out	No, no pregnancy	No pregnancy
SCF35	27	155.5	74.7	Ovulatory disorder + Male factor	7.36278			30.893	28.6184			0.659164	0.581994			57.7	59.3			T1	Dropped out	No, no pregnancy	No pregnancy
SCF36	40	167.5	93.8	Unexplained	18.2303	17.6972		33.4328	27.3379	27.02		0.638806	0.531343	0.537313		53.7	63.9	64		T2	Started an ART cycle	No, no pregnancy	No pregnancy
SCF39	33	159	95.8	Ovulatory disorder	8.76827			37.8941	34.5714			0.619497	0.559748			55.7	57.6			T1	Got pregnant	Yes, natural pregnancy	Transition phase
SCF40	24	164	96.9	Ovulatory disorder	25.1806			36.0277	26.9557			0.625	0.509146			56.4	67.3			T1	Got pregnant	Yes, natural pregnancy	Transition phase
SCF42	33	157.5	96.5	Unexplained				38.9015				0.730159				50.2				T0	Got pregnant	Yes, natural pregnancy	VLCKD phase
SCF43	39	161	84.4	Male factor	13.2701			32.5605	28.2			0.649068	0.574534			64.3	67.1			T1	Started an ART cycle	Yes, ART pregnancy	Transition phase
SCF44	25			Ovulatory disorder																T-1	Got pregnant	Yes, natural pregnancy	Before VLCKD starts
SCF45	30			Unexplained																T-1	Dropped out	No, no pregnancy	No pregnancy
SCF46	43	166	96.3	Tubal factor	9.13811			34.947	31.8			0.626506	0.566265			55.1	58.2			T1	Started an ART cycle	No, no pregnancy	No pregnancy
SCF47	37	161	100.2	Ovulatory disorder	20.8583			38.6559	30.6			0.68323	0.562112			56.9	62			T1	Started an ART cycle	Yes, ART pregnancy	Transition phase
SCF48	43	157.5	78.6	Unexplained	16.1578			31.6856	26.6			0.552381	0.488889			60.1	68.1			T1	Started an ART cycle	Yes, ART pregnancy	Transition phase
SCF49	39	164.5	129.7	Male factor				47.9301				0.759878				48.2				T0	Dropped out	No, no pregnancy	No pregnancy
SCF50	27	164	148.7	Ovulatory disorder	7.26295			55.287	51.27			0.914634	0.853659			46.4	46.4			T1	Got pregnant	Yes, natural pregnancy	Transition phase
SCF51	31	169	127.6	Ovulatory disorder	26.7241			44.7	32.74			0.704142	0.576923			49.4	55.9			T1	Started an ART cycle	Yes, ART pregnancy	Transition phase
SCF52	34	160	103.6	Ovulatory disorder				40.5				0.73125				51.6				T0	Got pregnant	Yes, natural pregnancy	VLCKD phase
SCF53	39	165	84.7	Unexplained	5.66706	-10.2715		31.1	29.3	34.3		0.59697	0.560606	0.654545		58.9	59.4	56.7		T2	Started an ART cycle	No, no pregnancy	No pregnancy
SCF54	30	168	103.4	Ovulatory disorder	12.1857			36.64	32.17			0.714286	0.622024			53.3	57.2			T1	Got pregnant	Yes, natural pregnancy	Transition phase
SCF55	35	158	108.8	Male factor	17.8309			43.58	35.8			0.746835	0.658228			47.5	54.1			T1	Dropped out	No, no pregnancy	No pregnancy
